# Supplementary material for: Secreted protein acidic and rich in cysteine (SPARC) knockout mice have greater outflow facility
Source: PLoS One. 2020 Nov 4;15(11):e0241294. doi: 10.1371/journal.pone.0241294 (PMC7641442; doi:10.1371/journal.pone.0241294)
Supplement: S1 Dataset — (XLS) [file pone.0241294.s001.xls]

## Sheet: Sheet1
		Fu
		KO				WT
		alive	dead			alive	dead
		0.019	0.034			0.015	0.018
		0.037	0.039			0.013	0.029
		0.032	0.021			0.018	0.035
		0.027	0.033			0.027	0.026
		0.013	0.035			0.038	0.014
		0.031	0.01			0.034	0.025
	AVE	0.0265	0.0286667			0.0241667	0.0245
	SD	0.00893868	0.0109666			0.0104195	0.00755645
	p value		0.715404			0.950669
				alive KO VS WT		DEAD KO VS WT
	p value	WT vs KO		0.685965		0.461174
