# Supplementary material for: Secreted protein acidic and rich in cysteine (SPARC) knockout mice have greater outflow facility
Source: PLoS One. 2020 Nov 4;15(11):e0241294. doi: 10.1371/journal.pone.0241294 (PMC7641442; doi:10.1371/journal.pone.0241294)
Supplement: S2 Dataset — (XLS) [file pone.0241294.s002.xls]

## Sheet: Sheet1
		alive						ko					wt
		Slope KO	Slope WT	C-ko	C-wt			IOP	pe	Fu	Fin		IOP	pe	Fu	Fin
		75.026	102.19	0.0133287	0.00978569			14.67	7.9				17	8
		76.779	76.639	0.0130244	0.0130482			15.33	8.1				17.33	8.2	0.013991	0.133121
		86.331	87.543	0.0115833	0.011423			16	8.3	0.025593	0.114785		17.67	8.2	0.027306	0.135481
		51.88	111.58	0.0192753	0.00896218			13	7.6	0.011832	0.115918		17	7.8	0.024032	0.106484
		75.668	91.089	0.0132156	0.0109783			15	8	0.01994	0.112449		16.67	9.2	0.022975	0.104983
		72.597	116.53	0.0137747	0.00858148			13.33	7.8				18	9.7
		71.048	113.33	0.014075	0.00882379			15.33	8.2				17	7.4
		73.826	100.03	0.0135454	0.009997			15.33	8.2				17.67	8
			AVE	0.0139778	0.0101999		ave	14.7487	8.0125	0.0191217	0.114384		17.2925	8.3125	0.022076	0.120017
			SD	0.00226607	0.001534		sd	1.05014	0.23566	0.0069169	0.00176882		0.452161	0.758641	0.00569661	0.0165331
						IOP	p value	1.97917e-05
						Pe	p value	0.303531
						Fu	p value	0.560881
						Fin	p value	0.590987
		dead
		Slope WT	C WT	Slope KO	C KO
		126.33	0.00791578	75.742	0.0132027
		77.789	0.0128553	54.098	0.018485
		107.96	0.00926269	73.826	0.0135454
		68.786	0.0145378	85.369	0.0117139
		125.3	0.00798085	69.902	0.0143057
		86.686	0.0115359	70.717	0.0141409
		90.188	0.0110879	70.732	0.0141379
		83.436	0.0119852	58.78	0.0170126
		AVE	0.0108952		0.014568
		SD	0.00235378		0.00216501
